# Supplementary material for: Psychometric Properties of Instruments for Perpetration and Victimization of Dating Violence in Young People: Systematic Review and Meta-Analysis
Source: Eur J Investig Health Psychol Educ. 2025 Mar 24;15(4):44. doi: 10.3390/ejihpe15040044 (PMC12026061; doi:10.3390/ejihpe15040044)
Supplement: Supplementary file 1 [file ejihpe-15-00044-s001.zip]

Archive with 1 entries (1 files):
- ejihpe-3509813-supplementary.pdf
